# Supplementary material for: Gait dynamics to optimize fall risk assessment in geriatric patients admitted to an outpatient diagnostic clinic
Source: PLoS One. 2017 Jun 2;12(6):e0178615. doi: 10.1371/journal.pone.0178615 (PMC5456316; doi:10.1371/journal.pone.0178615)
Supplement: S1 Dataset — (XLSX) [file pone.0178615.s001.xlsx]

## Sheet: Fall-status
Participant number	Fall-status (1=faller; 0=non-faller)
OP1	1
OP2	0
OP4	1
OP5	0
OP6	1
OP7	1
OP8	0
OP9	1
OP10	0
OP11	0
OP12	1
OP13	0
OP14	1
OP15	1
OP16	0
OP19	1
OP20	0
OP21	1
OP22	1
OP23	0
OP24	1
OP25	0
OP26	0
OP27	0
OP28	0
OP29	0
OP30	0
OP31	0
OP32	0
OP33	1
OP35	1
OP36	0
OP37	0
OP38	0
OP39	0
OP40	1
OP41	1
OP42	0
OP43	1
OP44	0
OP45	0
OP46	1
OP47	0
OP48	1
OP49	1
OP50	1
OP51	0
OP52	0
OP53	0
OP54	0
OP55	0
OP56	0
OP57	1
OP58	1
OP59	0
OP63	1
OP64	0
OP66	0
OP68	0
OP70	1
OP71	0

## Sheet: PLS-raw data
Participant	Gait (3 variables)			Cognition (5 variables)					Patient characteristics (6 variables)
Participant	Pace (component 1)	Variability (component 2)	Coordination (component 3)	MMSE	BTO	ECR	Clock drawing	Verbal fluency	FRIDs	CCI	BMI	LASA	Hand grip	Cobb Angle
1	0.97701	0.97655	-1.73227	24	3	14	13	15	1	1	30.63	19	10.7	36.9
2	0.90594	0.49598	-0.2995	17	3	2	8	10	2	1	25.97	0	16.7	37.3
4	-1.20455	-0.00947	0.81574	24	0	10	14	10	1	5	24.69	14	29	56.5
5	-0.82292	-0.41592	-0.83429	29	0	16	13	18	2	3	31.64	4	20	39.3
6	0.98814	0.05817	0.44512	20	33	6	11	7	0	4	18.61	10	26	38.4
7	-0.37389	-0.8465	-1.29112	23	0	15	9	14	0	3	34.06	8	22.3	55.5
8	-1.5115	-0.62182	1.67142	29	0	15	11	24	1	0	28.05	2	21	68.1
9	-0.05921	-0.55059	-0.31897	27	0	16	11	31	0	0	30.31	5	23.3	31.4
10	0.26265	-0.13608	0.76384	25	3	15	12	23	2	0	32.03	0	34.3	54.1
11	0.80941	1.23119	-0.64181	24	0	7	12	13	1	1	24.54	5	18	44
12	0.93636	-1.49718	0.72776	19	62	12	8	14	4	1	29.75	4	30	39.9
13	0.57985	-0.03334	1.50744	27	0	15	13	12	0	0	27.34	1	37.3	48.1
14	2.45698	-0.31353	0.36144	25	0	16	9	19	2	3	27.22	4	28.3	22.7
15	-0.48625	0.49088	0.83977	17	3	7	7	10	4	1	33.53	4	20.6	52.6
16	-0.07403	0.98018	0.38622	22	0	13	7	17	0	3	29.64	0	23.6	39.6
19	0.54198	2.2454	-2.07986	25	0	14	6	12	1	1	28.93	16	11.6	64.5
20	0.00858	0.28874	0.82875	24	0	15	12	12	5	2	18.97	8	9	55.3
21	-0.28401	-1.97345	-2.49224	15	64	14	9	8	3	0	20.83	20	17	82.8
22	0.15776	-1.00311	0.09364	30	0	16	12	15	0	2	25.64	17	15	41.5
23	-1.17514	-0.30315	-0.04827	28	0	14	12	18	0	0	28.73	4	34.3	58.2
24	0.55035	-0.6439	-0.64255	16	75	9	5	7	1	4	26.45	8	33	44.2
25	0.10316	1.02972	0.48912	25	0	14	10	13	3	4	26.74	0	22	67.8
26	-1.10336	0.16762	0.48976	19	2	1	9	10	1	2	26.57	4	35.7	62.3
27	-1.16304	-0.28234	0.02469	23	2	12	8	6	0	1	26.84	5	14	63.7
28	-1.71207	-0.22778	-1.20997	22	65	12	12	10	0	3	23.48	3	23.7	44.5
29	-0.56089	-1.11995	-0.06716	23	1	3	12	9	0	2	25.83	2	38.7	52.2
30	-0.29028	-1.3087	-1.37543	26	0	11	13	15	1	1	27.14	0	31.7	55.3
31	1.16333	0.61527	0.28476	25	0	14	10	17	4	0	37.19	4	18.7	38
32	1.38778	2.11207	-0.0446	19	7	7	8	5	2	2	25.74	0	19.3	38.2
33	-0.76791	0.19028	1.60289	20	1	12	10	8	0	1	30.78	6	27.1	80.8
35	1.75664	-0.1597	1.0687	25	0	14	10	14	1	0	36.3	10	19.3	57.5
36	-1.54674	-0.47123	-0.14617	27	0	16	10	24	2	0	25.93	0	48	33.9
37	0.14959	-0.9793	1.34794	20	26	8	13	12	0	1	26.7	1	35.7	88.2
38	-0.17347	0.00329	2.51009	19	20	2	11	18	0	3	19.67	3	21	35.4
39	-0.03801	-0.10428	-1.29444	15	66	1	10	10	3	1	23.92	3	27.7	46.8
40	-0.69867	1.6997	1.05611	30	0	16	12	37	2	2	24.98	5	29.3	38.5
41	0.02899	0.51759	-0.43113	13	40	11	7	3	0	1	22.49	16	12.7	55.8
42	0.13394	0.36975	1.20023	27	1	16	14	19	0	1	20.69	0	41.7	56
43	0.8528	-0.73176	-1.43973	25	0	13	13	8	2	0	30.19	7	19	55.7
44	-0.92185	2.67547	0.54016	19	2	7	6	13	0	4	25.52	1	42.3	30.8
45	-0.25053	-2.00232	0.9113	23	2	12	10	10	2	0	25.77	5	23.3	56.3
46	-0.69871	-0.96588	0.53569	26	0	15	9	17	1	0	28.2	4	16.3	62.3
47	-2.20128	0.68281	-1.10785	27	0	5	9	13	0	0	26.95	0	23	45.8
48	0.04842	0.04817	-0.65115	21	15	8	11	11	1	2	24.63	4	22.6	64.5
49	1.61619	-0.59101	-0.82989	29	0	16	10	17	1	1	25.59	4	23	56.9
50	1.65302	1.64661	0.14884	26	0	13	12	13	3	1	28.7	14	30.67	48.3
51	0.9912	-2.18174	1.10358	24	4	8	13	12	0	1	27.43	2	37.3	28.9
52	0.02897	-0.51033	-1.04449	25	2	14	9	14	2	2	21.49	1	25.7	36.3
53	0.4371	0.17629	-0.67091	29	2	14	14	20	3	2	27.33	2	18	42.2
54	-0.16262	-0.67377	-0.71519	30	0	16	14	19	4	2	29.22	1	25.3333	64.4
55	0.18391	0.33946	0.53282	28	0	12	9	16	2	1	25.5	6	28.5	54.5
56	0.05341	0.30333	-1.4065	26	1	15	12	22	3	0	23.8	7	20	51.3
57	1.05583	0.16624	0.39986	28	2	7	13	16	1	3	30.8	0	18.7	71.3
58	-0.46103	1.43947	0.1303	21	72	5	6	5	2	1	29.4	0	26.3	43.6
59	0.94742	-0.81923	0.43535	23	15	2	11	16	1	1	23	3	26.3	39.8
63	-0.38384	-0.92628	-0.94444	29	0	12	12	13	1	0	27.7	1	40.8	52.5
64	-0.20754	-0.09782	0.05618	22	61	6	13	10	1	1	22.22	0	30	63.7
66	-1.42338	1.24414	-0.67009	21	60	15	5	7	0	2	22.3	3	33.5	62.3
68	1.21389	-0.65807	0.60473	25	14	11	12	15	0	0	27.25	0	29.8	49.2
70	-2.63325	0.29338	0.79662	19	109	1	13	9	1	3	23.03	1	39.8	44.5
71	0.40935	0.67173	-0.28087	19	0	10	5	4	0	0	26.3	6	24.5	49.3
